# Supplementary material for: Spherical Sampler Probes Enhance the Robustness of Ambient Ionization Mass Spectrometry for Rapid Drugs Screening
Source: Molecules. 2022 Jan 30;27(3):945. doi: 10.3390/molecules27030945 (PMC8840626; doi:10.3390/molecules27030945)
Supplement: Supplementary file 1 [file molecules-27-00945-s001.zip]

Archive with 1 entries (1 files):
- molecules-1548447-supplementary.pdf
